# Supplementary material for: Hyperosmotic stress induces epithelial-mesenchymal transition through rearrangements of focal adhesions in tubular epithelial cells
Source: PLoS One. 2021 Dec 21;16(12):e0261345. doi: 10.1371/journal.pone.0261345 (PMC8691603; doi:10.1371/journal.pone.0261345)
Supplement: S1 File — All data that make up the figures within this paper is stored in this file. (XLSX) [file pone.0261345.s005.xlsx]

## Sheet: Fig 1
Fig 1B	E-cadherin					Fig 1C	α-SMA
	Mannitol_0 ｍM	Mannitol_100ｍM	Mannitol_200ｍM				Mannitol_0 ｍM	Mannitol_100ｍM	Mannitol_200ｍM
#1	9.832	4.162	6.963			#1	3.159	12.246	37.115
#2	11.754	2.238	6.427			#2	3.732	5.654	26.78
#3	10.175	3.462	5.393			#3	3.231	4.457	36.962
#4	11.456	5.661	7.544			#4	9.67	9.448	8.399
#5	11.626	3.326	8.73			#5	6.548	13.463	27.838
#6	12.478	3.767	8.969			#6	2.643	32.61	17.13
#7	11.965	2.702	6.42			#7	16.665	14.525	14.089
#8	13.023	5.542	8.979			#8	1.887	11.443	38.468
#9	12.202	5.121	8.695			#9	12.447	24.913	42.697
#10	11.698	4.077	6.03			#10	8.486	4.377	8.652
#11	8.844	5.902	6.398			#11	2.099	13.754	8.999
#12	10.559	6.863	8.941			#12	2.261	15.373	25.74
#13	17.244	6.248	10.266			#13	30.08	10.012	12.936
#14	18.744	6.884	2.811			#14	23.685	19.281	22.657
#15	22.416	7.43	2.298			#15	29.023	29.299	27.695
#16	13.645	8.923	2.987			#16	21.569	24.359	24.359
#17	17.195	8.094	3.482			#17	15.014	5.697	21.31
#18	14.476	8.518	6.667			#18	13.501	31.356	41.776
#19	13.862	11.178	6.766			#19	10.195	35.826	16.905
#20	15.893	7.837	6.112			#20	10.533	37.557	34.424
#21	5.195	10.876	2.516			#21	2.594	4.331	32.86
#22	8.314	11.22	4.01			#22	3.407	26.922	18.472
#23	11.61	9.394	5.434			#23	4.816	7.713	19.405
#24	8.85	11.017	4.26			#24	4.078	36.13	47.242
#25	15.389	5.302	5.034			#25	5.318	31.92	40.256
#26	9.614	6.414	8.51			#26	5.438	31.323	31.847
#27	14.59	8.574				#27	5.855	6.99
#28	18.762	5.597				#28	9.361	15.687
#29	11.183	8.482				#29	1.769	25.586
#30	12.136	5.382				#30	2.002	7.702
#31	14.799					#31	2.863
#32	13.271					#32	3.696
#33	17.293					#33	8.509
#34	17.439					#34	7.353
#35	11.719					#35	6.007
#36	16.619					#36	7.649
#37	16.675					#37	5.377
#38	16.806					#38	17.477
#39	12.246					#39	1.517
#40	16.951					#40	8.673
#41	13.837					#41	1.847
#42	13.848					#42	1.65
#43	14.064					#43	2.509
#44	11.745					#44	3.084
#45	14.372					#45	4.207
#46	14.749					#46	4.766
Ave	13.5035	6.6731	6.02935			Ave	7.78804	18.3318	25.9159
SD	3.25391	2.57969	2.34965			SD	7.09229	11.1605	11.4135
SEM	0.479763	0.470984	0.460804			SEM	1.0457	2.03761	2.28271
Count	46	30	26			Count	46	30	26

## Sheet: Fig 2
Fig 2	Snail					Fig 2	Twist
	Mannitol_0 ｍM	Mannitol_100ｍM	Mannitol_200ｍM				Mannitol_0 ｍM	Mannitol_100ｍM	Mannitol_200ｍM
#1	1	1.00696				#1	1	1.69937
#2	1	1.18099	3.09513			#2	1	2.22684	1.1487
#3	1	1.72907	1.49485			#3	1	2.25793	5.42642
#4	1	1.56917	2.01391			#4	1	1.99308	5.54044
#5	1		1.60214			#5	1		5.22344
#6	1		1.53688			#6	1		2.55797
Ave	1	1.37155	1.94858			#7	1		2.55797
SD	0	0.334723	0.673468			Ave	1	2.04431	3.74249
SEM	0	0.167361	0.301184			SD	0	0.25856	1.88655
Count	6	4	5			SEM	0	0.12928	0.770181
						Count	7	4	6

## Sheet: Fig 3
Fig 3B	E-cadherin					Fig 3B	α-SMA
	Urea_0 ｍM	Urea_100ｍM	Urea_200ｍM				Urea_0 ｍM	Urea_100ｍM	Urea_200ｍM
#1	11.706	14.858	12.033			#1	3.823	4.968	9.979
#2	11.909	13.759	13.988			#2	3.428	3.735	9.402
#3	12.788	14.866	11.423			#3	5.485	6.31	8.432
#4	11.869	13.503	14.036			#4	17.022	6.659	6.192
#5	11.731	14.383	14.705			#5	3.675	4.629	5.221
#6	14.054	15.755	9.473			#6	10.876	9.136	5.478
#7	11.623	13.789	9.832			#7	5.317	4.173	7.224
#8	10.362	7.41	10.929			#8	18.116	5.946	8.94
#9	11.659	10.642	14.353			#9	3.994	7.605	8.813
#10	8.235	9.497	14.725			#10	4.021	8.707	7.966
#11	9.859	10.163	13.823			#11	4.979	15.336	9.099
#12	9.664	11.696	11.904			#12	4.311	5.026	9.798
#13	12.845	9.274	9.559			#13	11.376	7.432	6.279
#14	10.058	12.559	12.884			#14	6.331	7.182	15.187
#15	10.975	12.844	12.561			#15	1.753	4.805	8.336
#16	10.628	14.271	11.401			#16	7.116	4.505	8.966
#17	10.976	15.773	11.516			#17	3.075	7.045	2.661
#18	15.596	14.201	12.542			#18	8.14	7.855	3.677
#19	11.169	11.435	10.31			#19	6.72	9.065	5.661
Ave	11.4582	12.6673	12.2104			Ave	6.81884	6.84837	7.75321
SD	1.64474	2.37944	1.73578			SD	4.53745	2.65787	2.76061
SEM	0.37733	0.545882	0.398216			SEM	1.04096	0.609758	0.633327
Count	19	19	19			Count	19	19	19

## Sheet: Fig 4
Fig 4A	Mannitol_200 mM							Fig 4B	Urea_200 mM
Time (h)	0	0.25	0.5	2	12			Time (h)	0	0.25	0.5	2	12
#1	3729.17	5594.79	2531.25	4889.17	11058.5			#1	6119	9289	6011.5	3896.5	9783
#2	5942.29	11492.7	3395.42	5209.79	5584.58			#2	6213	5619.5	8884.5	6938	10201.5
#3	6616.88	5729.17	2450.21	8573.96	6930.62			#3	6177	3470	8180.5	6743.5	10142
#4	9468.12	5681.25	4527.71	6247.5	7114.38			#4	6496.5	5336	5773.5	5400	7175.3
#5	8707.5	2379.38	4415.21	5426.46	16483.3			#5	8136.7	3761	4895.5	6978	8146
#6	8615	2482.29	2931.46	12069.2	8994.58			#6	7459.4	3342	8243.5	3285	8412.4
#7	7511.04	2695.83	2742.71	16340	7317.71			#7	5133.3	9320.6	5682.8	3752	5544.4
#8	6615.62	3160.21	2024.17	4700	6936.67			#8	4706.5	10253.2	5104.7	4323	5336.5
#9	8678.33	2967.29	2570.62	6010.83	10541.9			#9	6615.4	7032	5127.2	9957.1	5024.8
#10	13179.8	3604.58	2965.62	10395.8	7900.42			#10	10545.3	9886	5137.3	7238.1	4953.7
#11	6284.58	2964.79	1553.54	9534.38	5771.88			#11	7035.2	6965.8	5483.7	6716.3	6142.8
#12	11087.1	6175.42	4228.12	15983.3	7287.29			#12	7798	9788.9	6054.9	8313.4	4896.8
#13	13709.8	3555.21	3273.54	7641.88	10796.5			#13		9226.9		8792.1
#14	9346.46	4152.71	2345.21	6667.5	9543.54			#14				11233.4
#15	4990.83	2740.42	1295.83	2766.04	14589.2			Ave	6869.61	7176.22	6214.97	6683.31	7146.6
#16	6290.62	3424.38	2205.83	12135.4	4221.67			SD	1529.27	2628.06	1398.14	2387.71	2112.32
#17	6972.08	3159.79	1862.29	4223.33	5852.71			SEM	441.462	728.892	403.609	638.141	609.774
#18	5188.33	4238.33	1785	4622.5	4757.92			Count	12	13	12	14	12
#19	4117.08	2986.46	1559.17	4466.46	8983.33
#20	6037.92	3239.58	2362.92	4378.54	7127.71
#21	4816.25	3117.71	3800.21	4223.12	6938.75
#22	4939.38	3137.5	2668.12	4304.38	5917.71
#23	9180	2302.71	2339.38		10055.6
#24	5006.25	2421.46	1668.75		9151.88
#25	6607.5	2172.08	3004.79		10683.5
#26		2236.04	3017.5		8369.79
#27			3932.08		8422.29
#28			2875.42		10523.3
#29					9952.08
Ave	7345.52	3762	2726.15	7309.53	8545.15
SD	2619.71	1951.88	878.953	3875.32	2728.48
SEM	523.943	382.795	166.107	826.221	506.666
Count	25	26	28	22	29

## Sheet: Fig 5
Fig 5C	Mannitol_100 mM							Fig 5C	Mannitol_200 mM							Fig 5D	Mannitol_100 mM							Fig 5D	Mannitol_200 mM
Time (h)	0	0.25	0.5	2	12			Time (h)	0	0.25	0.5	2	12			Time (h)	0	0.25	0.5	2	12			Time (h)	0	0.25	0.5	2	12
#1	31	21	38	10	34			#1	31	2	1	9	69			#1	2.70161	2.28175	1.89145	1.58333	1.99142			#1	2.70161	2.1875	1.875	1.43519	2.968
#2	28	11	51	5	54			#2	28	1	1	17	14			#2	2.08333	2.29167	3.0433	1.29167	2.39583			#2	2.08333	0.833333	0.833333	2.5	4.28571
#3	30	13	1	2	60			#3	30	4	8	12	49			#3	1.59722	2.24359	0.833333	1.875	4.14236			#3	1.59722	1.92708	1.17188	2.70833	1.67092
#4	43	1	26	10	43			#4	43	0	9	14	13			#4	2.30136	1.04167	2.02724	1.41667	3.73547			#4	2.30136	0	1.06481	2.1131	2.91667
#5	27	12	28	17	26			#5	27	5	3	15	60			#5	2.81636	1.70139	1.875	1.58088	1.65064			#5	2.81636	3.16667	1.875	1.44444	2.47569
#6	37	30	3	17	22			#6	37	7	5	5	21			#6	2.95608	1.28472	3.47222	1.51961	2.55682			#6	2.95608	2.5	1.20833	1.5	3.92857
#7	41	0	6	29	28			#7	41	6	1	7	104			#7	2.37805	2.02724	2.1875	2.06897	1.99405			#7	2.37805	3.50694	2.29167	1.57738	3.03285
#8	31	24	6	49	19			#8	31	7	3	10	120			#8	2.52688	2.43924	0.972222	2.34694	2.62061			#8	2.52688	1.72619	1.52778	1.72917	1.93056
#9	27	6	2	51	3			#9	27	3	1	10	3			#9	2.91667	1.73611	1.14583	2.62255	1.59722			#9	2.91667	2.22222	1.25	1.58333	2.84722
#10	16	2		81	2			#10	16	4	0	4	34			#10	2.4349	2.08333		1.88786	2.08333			#10	2.4349	2.03125	0	1.30208	4.08088
#11	3	14		29	6			#11	3	4	0	7	20			#11	2.56944	2.2619		3.20402	1.35417			#11	2.56944	3.125	0	1.60714	3.89583
#12	12	9		36				#12	12	1	4	3	41			#12	2.11806	2.68519		1.81713				#12	2.11806	0.833333	1.04167	2.08333	2.7998
#13	26	3		1				#13	26	4	2	13	101			#13	3.125	1.73611		1.66667				#13	3.125	2.55208	0.833333	1.74679	2.86304
#14	41			0				#14	41	4	2	15	22			#14	2.88618			2.02724				#14	2.88618	2.08333	0.9375	1.75	2.34848
#15	36			16				#15	36	6	8	2	21			#15	2.65046			2.8776				#15	2.65046	1.35417	1.43229	1.45833	3.78968
#16	19							#16	19	2	9	11	59			#16	2.80702							#16	2.80702	1.45833	1.50463	1.76136	2.22811
#17	10							#17	10	9	1	13				#17	1.47917							#17	1.47917	3.0787	0.833333	1.69872
#18	20							#18	20	11	0	23				#18	2.21875							#18	2.21875	1.83712	0	2.62681
#19	18							#19	18	1	2	13				#19	1.90972							#19	1.90972	0.833333	0.9375	2.78846
#20	32							#20	32	2	5	87				#20	2.36328							#20	2.36328	0.833333	2	3.841
#21	26							#21	26	3	1	61				#21	3.04487							#21	3.04487	1.21528	0.833333	2.34973
#22	47							#22	47	12	5	40				#22	2.86791							#22	2.86791	3.20076	1.625	3.875
#23	23							#23	23	11	5	62				#23	1.94746							#23	1.94746	1.19792	1.45833	3.06788
#24	2							#24	25	4	3	41				#24	1.14583							#24	2.00833	1.91667	0.972222	2.37297
#25	8							#25	14	5	3	26				#25	2.78646							#25	2.29167	1.63194	1.66667	2.45994
Average	25.36	11.2308	17.8889	23.5333	27			#26	11	6	6	34				Average	2.42528	1.98222	1.93868	1.98278	2.37472			#26	2.74621	0	1.35417	3.01471
SD	12.3115	9.30192	18.4082	22.8313	19.6367			#27	23	0	8	18				SD	0.51558	0.487704	0.89669	0.576676	0.872772			#27	1.24094	1.40625	2.10938	2.95139
sem	2.4623	2.57989	6.13606	5.89501	5.92069			#28	13	8		18				sem	0.103116	0.140788	0.298897	0.154123	0.263151			#28	1.875	1.25		2.95139
count	25	13	9	15	11			#29	4							count	25	12	9	14	11			#29	0.989583
								#30	14															#30	2.27679
								#31	8															#31	2.52604
								#32	23															#32	2.59964
								#33	22															#33	1.37311
								Average	23.6667	4.71429	3.55556	21.0714	46.9375											Average	2.32203	1.78246	1.20878	2.22493	3.00388
								SD	11.31	3.29823	2.90004	20.305	35.9508											SD	0.544621	0.931019	0.601445	0.726227	0.791879
								sem	1.96882	0.623306	0.558114	3.83727	8.98771											sem	0.0948064	0.175946	0.115748	0.137244	0.19797
								count	33	28	27	28	16											count	33	28	27	28	16

## Sheet: Fig 6
Fig 6A	E-cadherin					Fig 6A	α-SMA
E-cadherin/GAPDH	Mannitol_0 ｍM	Mannitol_200ｍM	Mannitol_200ｍM + Y-27632			α-SMA/GAPDH	Mannitol_0 ｍM	Mannitol_200ｍM	Mannitol_200ｍM + Y-27632
#1	1	0.28441	0.825462			#1	1	2.87157	1.85658
#2	1	0.295876	1.2909			#2	1	3.74593	0.884379
#3	1	0.363755	0.768081			#3	1	3.63257	0.880107
#4	1	0.336295	1.26788			#4	1	5.77503	0.629312
Average	1	0.320084	1.03808			#5	1	3.09524	0.693085
SD	0	0.0366454	0.279782			Ave	1	3.82407	0.988694
sem	0	0.0183227	0.139891			SD	0	1.14972	0.498108
count	4	4	4			sem	0	0.514172	0.222761
						count	5	5	5

## Sheet: Fig 7
Fig 7B	Mannitol_200ｍM + Y-27632
Time (h)	0	0.25	0.5	2	12
#1	2.51437	1.66667	2.04657	1.51961	1.71875
#2	2.41987	2.3669	1.16071	0.833333	2.00521
#3	2.35632	1.25	1.57895	2.34127	1.6369
#4	2.82639	0.9375	1.14583	2.20943	2.1875
#5	2.61364	0	1.50901	2.36742	2.31618
#6	2.23958	0	1.73333	1.3125	1.16667
#7	2.64423	1.38194	1.53646	1.31944	1.95175
#8	3.22917	1.76321	1.875	1.06771	1.81713
#9	2.46795	2.54167	0.99537
#10			1.14583
#11			1.25
#12			1.6369
#13			1.41667
#14			0.833333
Average	2.59017	1.3231	1.41886	1.62134	1.85001
SD	0.294718	0.904491	0.346691	0.602984	0.357837
sem	0.0982394	0.301497	0.0926571	0.213187	0.126514
count	9	9	14	8	8

## Sheet: Fig 8
Fig 8	Collagen-Ⅰ					Fig 8	PAI-1					Fig 8	Fibronectin
	Mannitol_0 ｍM	Mannitol_200ｍM	Mannitol_200ｍM + Y-27632				Mannitol_0 ｍM	Mannitol_200ｍM	Mannitol_200ｍM + Y-27632				Mannitol_0 ｍM	Mannitol_200ｍM	Mannitol_200ｍM + Y-27632
#1	1	14.9027	10.834			#1	1	4.62675	1.02574			#1	1	1.72907	0.663193
#2	1	8.4415	18.9944			#2	1	2.4909	1.68958			#2	1	0.632878	0.950989
#3	1	15.7524	2.59818			#3	1	1.4811	0.827406			#3	1	3.35582	2.19872
#4	1		0.560583			#4	1	1.88775				#4	1	2.78305	2.08012
#5	1		1.73508			#5	1	2.37293				#5	1	3.30962	1.64338
#6	1		0.584389			Ave	1	2.57188	1.18091			#6	1	0.886791
Ave	1	13.0322	5.88444			SD	0	1.21722	0.451547			Ave	1	2.11621	1.50728
SD	0	3.99829	7.49426			sem	0	0.544357	0.260701			SD	0	1.20558	0.679468
sem	0	2.30842	3.05952			counts	5	5	3			sem	0	0.492178	0.303867
counts	6	3	6									counts	6	6	5

## Sheet: S Fig 2
S Fig 2B	E-cadherin					S Fig 2B	α-SMA
	Mannitol_0 ｍM	Mannitol_200ｍM	Mannitol_200ｍM + Y-27632				Mannitol_0 ｍM	Mannitol_200ｍM	Mannitol_200ｍM + Y-27632
#1	9.832	6.963	16.605			#1	3.159	37.115	12.667
#2	11.754	6.427	6.13			#2	3.732	26.78	6.325
#3	10.175	5.393	7.037			#3	3.231	36.962	5.753
#4	11.456	7.544	9.391			#4	9.67	8.399	6.095
#5	11.626	8.73	10.304			#5	6.548	27.838	6.131
#6	12.478	8.969	14.368			#6	2.643	17.13	7.081
#7	11.965	6.42	14.963			#7	16.665	14.089	10.479
#8	13.023	8.979	16.144			#8	1.887	38.468	6.817
#9	12.202	8.695	13.176			#9	12.447	42.697	4.428
#10	11.698	6.03	14.698			#10	8.486	8.652	4.944
#11	8.844	6.398	14.638			#11	2.099	8.999	11.099
#12	10.559	8.941	8.33			#12	2.261	25.74	5.842
#13	17.244	10.266	9.127			#13	30.08	12.936	4.291
#14	18.744	2.811	15.346			#14	23.685	22.657	4.514
#15	22.416	2.298	11.776			#15	29.023	27.695	12.983
#16	13.645	2.987	7.972			#16	21.569	24.359	11.223
#17	17.195	3.482	8.508			#17	15.014	21.31	7.031
#18	14.476	6.667	15.173			#18	13.501	41.776	6.73
#19	13.862	6.766	9.079			#19	10.195	16.905	6.064
#20	15.893	6.112	15.907			#20	10.533	34.424	3.829
#21	5.195	2.516	12.641			#21	2.594	32.86	6.96
#22	8.314	4.01	16.714			#22	3.407	18.472	7.269
#23	11.61	5.434	12.159			#23	4.816	19.405	12.649
#24	8.85	4.26	15.152			#24	4.078	47.242	6.132
#25	15.389	5.034	9.852			#25	5.318	40.256	6.086
#26	9.614	8.51	13.656			#26	5.438	31.847	18.639
#27	14.59		17.335			#27	5.855		11.174
#28	18.762		13			#28	9.361		14.005
#29	11.183		12.512			#29	1.769		10.277
#30	12.136		10.373			#30	2.002		12.429
#31	14.799		12.681			#31	2.863		11.028
#32	13.271		10.217			#32	3.696		19.683
#33	17.293		8.211			#33	8.509		27.505
#34	17.439		12.304			#34	7.353		27.838
#35	11.719					#35	6.007
#36	16.619					#36	7.649
#37	16.675					#37	5.377
#38	16.806					#38	17.477
#39	12.246					#39	1.517
#40	16.951					#40	8.673
#41	13.837					#41	1.847
#42	13.848					#42	1.65
#43	14.064					#43	2.509
#44	11.745					#44	3.084
#45	14.372					#45	4.207
#46	14.749					#46	4.766
Ave	13.5035	6.02935	12.22			Ave	7.78804	25.9159	9.88235
SD	3.25391	2.34965	3.11972			SD	7.09229	11.4135	5.97981
SEM	0.479763	0.460804	0.535028			SEM	1.0457	2.28271	1.02553
Count	46	26	34			Count	46	26	34

## Sheet: S Fig 3
S Fig 3	E-cadherin					S Fig 3	vimentin					S Fig 3	α-SMA
	Mannitol_0 ｍM	Mannitol_200ｍM	Mannitol_200ｍM + Y-27632				Mannitol_0 ｍM	Mannitol_200ｍM	Mannitol_200ｍM + Y-27632				Mannitol_0 ｍM	Mannitol_200ｍM	Mannitol_200ｍM + Y-27632
#1	1	0.0146039	1.17487			#1	1	1.59107	1.49485			#1	1	1.17691	0.148137
#2	1	0.00471836	0.825019			#2	1	1.72907	1.31039			#2	1	5.52127	0.662044
#3	1	0.034256	1.33099			#3	1	2.31338	1.26576			#3	1	3.17114	0.155501
Ave	1	0.0178594	1.11029			Ave	1	1.87784	1.357			Ave	1	3.28977	0.321894
SD	0	0.0150355	0.259093			SD	0	0.383444	0.121449			SD	0	2.17461	0.294602
SEM	0	0.00868076	0.149587			SEM	0	0.221381	0.0701189			SEM	0	1.25551	0.170088
Count	3	3	3			Count	3	3	3			Count	3	3	3
